# Supplementary material for: Infants’ First Solid Foods: Impact on Gut Microbiota Development in Two Intercontinental Cohorts
Source: Nutrients. 2021 Jul 30;13(8):2639. doi: 10.3390/nu13082639 (PMC8400337; doi:10.3390/nu13082639)
Supplement: Supplementary file 1 [file nutrients-13-02639-s001.zip]

Archive with 1 entries (1 files):
- nutrients-1317413-supplementary.pdf
